# Supplementary material for: Spatial consistency in drivers of population dynamics of a declining migratory bird
Source: J Anim Ecol. 2022 Nov 18;92(1):97–111. doi: 10.1111/1365-2656.13834 (PMC10099983; doi:10.1111/1365-2656.13834)
Supplement: Supplementary file 1 — Appendix S1 [file JANE-92-97-s002.zip]

Archive with 2 entries (2 files):
- JANE_13834_FlycatcherIPM_Supporting_Information.pdf
- JANE_13834_SPI-IPM_CodeManual_Ch2-4.pdf
