# Supplementary material for: Spatial consistency in drivers of population dynamics of a declining migratory bird
Source: J Anim Ecol. 2022 Nov 18;92(1):97–111. doi: 10.1111/1365-2656.13834 (PMC10099983; doi:10.1111/1365-2656.13834)
Supplement: Supplementary file 2 — Table S2 [file JANE-92-97-s003.csv]

Parameter	PopID	Mean	Median	lowerCI	upperCI
AvgImm[1]	DIN	3.795	2.851	0.128	12.289
AvgImm[1]	EDM	0.553	0.416	0.019	1.769
AvgImm[1]	KAT	2.017	1.606	0.066	6.043
AvgImm[1]	NAG	3.437	3.253	0.155	8.375
AvgImm[1]	NWA	3.207	2.235	0.098	12.348
AvgImm[1]	OKE	1.610	1.308	0.060	5.002
AvgImm[1]	TEI	2.615	2.064	0.077	7.664
AvgImm[2]	DIN	113.147	113.737	90.724	132.561
AvgImm[2]	EDM	8.159	7.741	0.406	18.660
AvgImm[2]	KAT	7.134	5.843	0.254	20.884
AvgImm[2]	NAG	9.085	8.730	0.475	20.104
AvgImm[2]	NWA	37.705	38.071	29.351	44.000
AvgImm[2]	OKE	7.038	6.896	0.352	15.010
AvgImm[2]	TEI	7.099	7.219	0.417	14.001
beta1.pNS	DIN	-0.373	-0.374	-0.846	0.101
beta1.pNS	EDM	0.316	0.314	-0.086	0.732
beta1.pNS	KAT	0.248	0.228	-0.234	0.830
beta1.pNS	NAG	-0.034	-0.035	-0.287	0.222
beta1.pNS	NWA	0.040	0.038	-0.178	0.268
beta1.pNS	OKE	0.287	0.273	-0.110	0.760
beta1.pNS	TEI	-0.230	-0.221	-0.605	0.088
beta1.sN	DIN	-0.168	-0.172	-0.470	0.155
beta1.sN	EDM	-0.006	-0.008	-0.204	0.202
beta1.sN	KAT	0.031	0.024	-0.302	0.397
beta1.sN	NAG	0.147	0.147	-0.039	0.329
beta1.sN	NWA	-0.136	-0.135	-0.380	0.100
beta1.sN	OKE	0.019	0.018	-0.206	0.253
beta1.sN	TEI	-0.006	-0.003	-0.276	0.243
beta2.pNS	DIN	-0.102	-0.110	-0.599	0.430
beta2.pNS	EDM	-0.113	-0.112	-0.487	0.262
beta2.pNS	KAT	-0.169	-0.167	-0.888	0.552
beta2.pNS	NAG	-0.154	-0.155	-0.402	0.102
beta2.pNS	NWA	-0.036	-0.034	-0.256	0.183
beta2.pNS	OKE	0.352	0.334	-0.138	0.940
beta2.pNS	TEI	0.233	0.224	-0.204	0.710
beta2.sN	DIN	-0.191	-0.185	-0.506	0.092
beta2.sN	EDM	-0.040	-0.042	-0.215	0.146
beta2.sN	KAT	-0.389	-0.399	-0.796	0.065
beta2.sN	NAG	-0.019	-0.019	-0.200	0.163
beta2.sN	NWA	-0.028	-0.030	-0.265	0.214
beta2.sN	OKE	-0.230	-0.229	-0.464	0.005
beta2.sN	TEI	-0.127	-0.129	-0.390	0.151
beta3.sJ	DIN	-0.120	-0.120	-0.274	0.035
beta3.sJ	EDM	-0.025	-0.026	-0.281	0.236
beta3.sJ	KAT	-0.083	-0.080	-0.293	0.113
beta3.sJ	NAG	-0.069	-0.069	-0.334	0.197
beta3.sJ	NWA	-0.263	-0.256	-0.837	0.266
beta3.sJ	OKE	-0.101	-0.101	-0.338	0.132
beta3.sJ	TEI	-0.340	-0.339	-0.866	0.188
Mu.CS[1]	DIN	6.127	6.126	5.938	6.318
Mu.CS[1]	EDM	6.492	6.490	6.108	6.892
Mu.CS[1]	KAT	6.404	6.401	5.956	6.865
Mu.CS[1]	NAG	6.392	6.393	6.128	6.654
Mu.CS[1]	NWA	6.746	6.744	6.181	7.332
Mu.CS[1]	OKE	6.531	6.529	5.958	7.124
Mu.CS[1]	TEI	6.385	6.381	5.729	7.067
Mu.CS[2]	DIN	6.489	6.488	6.383	6.599
Mu.CS[2]	EDM	6.861	6.860	6.685	7.044
Mu.CS[2]	KAT	6.564	6.563	6.290	6.840
Mu.CS[2]	NAG	6.897	6.897	6.740	7.052
Mu.CS[2]	NWA	6.989	6.988	6.797	7.182
Mu.CS[2]	OKE	6.995	6.993	6.720	7.278
Mu.CS[2]	TEI	7.022	7.021	6.726	7.329
Mu.pB[1]	DIN	0.372	0.371	0.322	0.421
Mu.pB[1]	EDM	0.562	0.562	0.454	0.672
Mu.pB[1]	KAT	0.416	0.414	0.225	0.623
Mu.pB[1]	NAG	0.534	0.534	0.483	0.586
Mu.pB[1]	NWA	0.402	0.399	0.287	0.532
Mu.pB[1]	OKE	0.669	0.667	0.473	0.875
Mu.pB[1]	TEI	0.385	0.381	0.238	0.553
Mu.pB[2]	DIN	0.781	0.781	0.737	0.823
Mu.pB[2]	EDM	0.921	0.922	0.870	0.965
Mu.pB[2]	KAT	0.881	0.891	0.737	0.971
Mu.pB[2]	NAG	0.859	0.860	0.828	0.889
Mu.pB[2]	NWA	0.786	0.786	0.713	0.860
Mu.pB[2]	OKE	0.933	0.940	0.837	0.994
Mu.pB[2]	TEI	0.832	0.834	0.728	0.924
Mu.pNS	DIN	0.782	0.783	0.698	0.852
Mu.pNS	EDM	0.891	0.892	0.847	0.934
Mu.pNS	KAT	0.896	0.896	0.846	0.945
Mu.pNS	NAG	0.874	0.874	0.846	0.901
Mu.pNS	NWA	0.809	0.808	0.776	0.842
Mu.pNS	OKE	0.913	0.913	0.873	0.952
Mu.pNS	TEI	0.923	0.923	0.888	0.960
Mu.sA	DIN	0.404	0.404	0.386	0.421
Mu.sA	EDM	0.426	0.427	0.385	0.463
Mu.sA	KAT	0.328	0.330	0.256	0.393
Mu.sA	NAG	0.486	0.486	0.463	0.511
Mu.sA	NWA	0.388	0.388	0.351	0.425
Mu.sA	OKE	0.418	0.418	0.361	0.473
Mu.sA	TEI	0.399	0.400	0.339	0.456
Mu.sJ	DIN	0.126	0.126	0.108	0.143
Mu.sJ	EDM	0.077	0.076	0.055	0.101
Mu.sJ	KAT	0.129	0.129	0.102	0.158
Mu.sJ	NAG	0.118	0.117	0.097	0.141
Mu.sJ	NWA	0.042	0.042	0.028	0.058
Mu.sJ	OKE	0.070	0.070	0.051	0.090
Mu.sJ	TEI	0.057	0.056	0.031	0.088
Mu.sN[1]	DIN	0.880	0.881	0.844	0.913
Mu.sN[1]	EDM	0.803	0.803	0.763	0.839
Mu.sN[1]	KAT	0.865	0.866	0.817	0.906
Mu.sN[1]	NAG	0.814	0.814	0.781	0.843
Mu.sN[1]	NWA	0.857	0.858	0.811	0.896
Mu.sN[1]	OKE	0.834	0.836	0.782	0.879
Mu.sN[1]	TEI	0.823	0.825	0.762	0.877
Mu.sN[2]	DIN	0.913	0.914	0.890	0.935
Mu.sN[2]	EDM	0.838	0.837	0.811	0.865
Mu.sN[2]	KAT	0.831	0.831	0.782	0.877
Mu.sN[2]	NAG	0.831	0.831	0.804	0.855
Mu.sN[2]	NWA	0.858	0.859	0.829	0.886
Mu.sN[2]	OKE	0.818	0.819	0.780	0.854
Mu.sN[2]	TEI	0.893	0.893	0.864	0.920
sigma.CS	DIN	0.023	0.024	0.003	0.043
sigma.CS	EDM	0.015	0.013	0.002	0.039
sigma.CS	KAT	0.019	0.016	0.002	0.053
sigma.CS	NAG	0.029	0.030	0.005	0.055
sigma.CS	NWA	0.013	0.011	0.001	0.038
sigma.CS	OKE	0.017	0.014	0.001	0.047
sigma.CS	TEI	0.018	0.015	0.001	0.050
sigma.Imm[1]	DIN	4.726	3.546	0.343	15.337
sigma.Imm[1]	EDM	0.704	0.555	0.063	2.206
sigma.Imm[1]	KAT	2.201	1.739	0.108	6.775
sigma.Imm[1]	NAG	3.764	3.103	0.163	11.608
sigma.Imm[1]	NWA	4.676	2.959	0.196	19.044
sigma.Imm[1]	OKE	2.338	1.937	0.130	6.806
sigma.Imm[1]	TEI	3.092	2.427	0.193	9.933
sigma.Imm[2]	DIN	52.207	50.794	38.029	74.632
sigma.Imm[2]	EDM	23.546	23.471	17.249	30.479
sigma.Imm[2]	KAT	32.481	31.910	22.316	45.872
sigma.Imm[2]	NAG	19.787	19.540	13.108	28.123
sigma.Imm[2]	NWA	8.717	8.847	1.834	13.949
sigma.Imm[2]	OKE	14.243	14.110	9.043	20.334
sigma.Imm[2]	TEI	10.077	9.889	5.349	15.863
sigma.pB	DIN	0.420	0.414	0.264	0.614
sigma.pB	EDM	0.328	0.279	0.031	0.923
sigma.pB	KAT	1.749	1.706	0.906	2.852
sigma.pB	NAG	0.138	0.122	0.015	0.352
sigma.pB	NWA	0.498	0.496	0.116	0.885
sigma.pB	OKE	0.619	0.483	0.035	1.963
sigma.pB	TEI	0.418	0.384	0.012	1.067
sigma.pNS	DIN	1.289	1.269	0.961	1.734
sigma.pNS	EDM	1.154	1.129	0.784	1.660
sigma.pNS	KAT	0.809	0.779	0.420	1.376
sigma.pNS	NAG	0.649	0.638	0.449	0.911
sigma.pNS	NWA	0.456	0.447	0.251	0.714
sigma.pNS	OKE	0.714	0.689	0.283	1.266
sigma.pNS	TEI	0.491	0.461	0.025	1.137
sigma.sA	DIN	0.135	0.135	0.031	0.238
sigma.sA	EDM	0.275	0.274	0.052	0.506
sigma.sA	KAT	0.623	0.605	0.262	1.085
sigma.sA	NAG	0.144	0.145	0.008	0.293
sigma.sA	NWA	0.315	0.310	0.161	0.498
sigma.sA	OKE	0.468	0.460	0.226	0.747
sigma.sA	TEI	0.384	0.379	0.076	0.704
sigma.sJ	DIN	0.368	0.363	0.224	0.546
sigma.sJ	EDM	0.730	0.717	0.431	1.101
sigma.sJ	KAT	0.211	0.185	0.015	0.555
sigma.sJ	NAG	0.535	0.528	0.370	0.746
sigma.sJ	NWA	0.654	0.639	0.274	1.104
sigma.sJ	OKE	0.229	0.203	0.014	0.595
sigma.sJ	TEI	0.895	0.869	0.434	1.488
sigma.sN	DIN	0.695	0.679	0.435	1.040
sigma.sN	EDM	0.490	0.482	0.312	0.711
sigma.sN	KAT	0.656	0.640	0.433	0.964
sigma.sN	NAG	0.530	0.523	0.406	0.694
sigma.sN	NWA	0.598	0.588	0.421	0.831
sigma.sN	OKE	0.615	0.605	0.430	0.857
sigma.sN	TEI	0.562	0.549	0.347	0.857
