# Supplementary material for: Spatial consistency in drivers of population dynamics of a declining migratory bird
Source: J Anim Ecol. 2022 Nov 18;92(1):97–111. doi: 10.1111/1365-2656.13834 (PMC10099983; doi:10.1111/1365-2656.13834)
Supplement: Supplementary file 3 — Table S3 [file JANE-92-97-s001.csv]

PopID	Parameter	r_mean	r_lCI	r_median	r_uCI	Evidence
TEI	Ntot	0.753866866862903	0.677886215488741	0.756888590172512	0.827361983487548	*
TEI	Btot	0.75539511534053	0.724449703932164	0.7558525210456	0.791590537507794	*
TEI	Rtot	0.73486455290932	0.672692952778202	0.735590244008895	0.809232271505846	*
TEI	Immtot	0.615783671573436	0.468736986149575	0.62093472493318	0.757783992026752	*
TEI	immtot	-0.0952957639017839	-0.322686520220755	-0.097586476583246	0.20704797291327	-
TEI	YAratio	-0.245499632601445	-0.474415998869399	-0.26771348526434	0.207460139063832	-
TEI	Rrate	-0.0776397222045246	-0.388073621198988	-0.0760412569421543	0.323225394668865	-
TEI	sJ	0.147191476128668	-0.11412526450664	0.147841684536372	0.473120535223836	-
TEI	sA	0.175763859466089	-0.136471928588414	0.180105897985201	0.540137212564045	-
TEI	pB	0.143657092082132	-0.20318184164332	0.147226939930749	0.55064165114627	-
TEI	CS	0.00821959741899665	-0.306800453038295	0.00847927453328256	0.404037084358703	-
TEI	pNS	-0.115169980159975	-0.37514926264533	-0.115019772345055	0.237106710890699	-
TEI	sN	-0.220536224491738	-0.475436557641119	-0.223011454389394	0.11992329145186	-
EDM	Ntot	0.880873808834494	0.852615327785978	0.88201878751506	0.908071627951763	*
EDM	Btot	0.88553882445256	0.873856336242628	0.885603906171892	0.900777156052393	*
EDM	Rtot	0.817658810210809	0.791194775374075	0.817911781486421	0.851004684949867	*
EDM	Immtot	0.821174255601149	0.765160250799535	0.822537461767531	0.881914223989282	*
EDM	immtot	-0.0818491423144843	-0.266517452651586	-0.083991076083799	0.175322967495192	-
EDM	YAratio	-0.30807035305172	-0.517651867001672	-0.312684721932681	0.0158979185288896	-
EDM	Rrate	-0.0118727836900233	-0.237088379631452	-0.011335183702183	0.27440950728453	-
EDM	sJ	-0.109424332618825	-0.301542646898815	-0.110247567905629	0.148502639472282	-
EDM	sA	0.0377554860378495	-0.180921392377111	0.0374344220848082	0.325542258742367	-
EDM	pB	-0.0059285348079011	-0.247391675770182	-0.00578359959426991	0.304931466828835	-
EDM	CS	0.019695091854668	-0.22531240439593	0.0212208698782818	0.329927298797128	-
EDM	pNS	-0.0953770657387568	-0.262799629181062	-0.0951857089052745	0.12729072125451	-
EDM	sN	-0.128687545001772	-0.306049400874771	-0.129729195374945	0.106573270583813	-
OKE	Ntot	-0.205562630123146	-0.254564849535972	-0.206619008676825	-0.121693334333703	*
OKE	Btot	-0.17995475493562	-0.216203743771435	-0.181651430946265	-0.116810193163514	*
OKE	Rtot	-0.217090768709098	-0.271502941886882	-0.218544888543786	-0.132362959383948	*
OKE	Immtot	-0.171651538326312	-0.259759485492568	-0.173033328587375	-0.0433461299329255	*
OKE	immtot	0.0142673577037198	-0.190914701368216	0.0107755804384861	0.312920609842241	-
OKE	YAratio	-0.106768642671295	-0.33954960584851	-0.142785944913648	0.376099646941668	-
OKE	Rrate	-0.135331485642178	-0.430308344451969	-0.139387465553592	0.260534837191525	-
OKE	sJ	-0.09893990732358	-0.346536033273933	-0.0978772141453394	0.250338764349162	-
OKE	sA	-0.207556186616316	-0.444230493860764	-0.210839096129499	0.127239851513783	-
OKE	pB	-0.00285520273129977	-0.30007947347297	-0.00661343836331578	0.39005040447726	-
OKE	CS	0.00531171794994127	-0.284704650264739	0.0051954672377119	0.387902739978511	-
OKE	pNS	0.13995661947153	-0.113364147175569	0.147442372202356	0.402067931823063	-
OKE	sN	-0.245043411611606	-0.432042806480285	-0.247196334318294	0.00808953547367194	-
NAG	Ntot	-0.740221315553175	-0.781919375426996	-0.73984815582675	-0.689002959282503	*
NAG	Btot	-0.719063910956981	-0.745895920993964	-0.718972735871364	-0.685125621472417	*
NAG	Rtot	-0.694127952878428	-0.733670892383774	-0.694126536130765	-0.641696811996342	*
NAG	Immtot	-0.626910867564792	-0.685569833300205	-0.627847208052892	-0.541650337734381	*
NAG	immtot	0.00273142125803955	-0.204177380823435	0.00121820965088443	0.286440352190568	-
NAG	YAratio	0.139865116093823	-0.249903610858405	0.167245729901213	0.515550800432611	-
NAG	Rrate	-0.12275719454415	-0.32053605204442	-0.123188065607566	0.136039105982997	-
NAG	sJ	-0.109519481191607	-0.303072995876691	-0.111735695182169	0.163783980559441	-
NAG	sA	-0.0148631904985546	-0.301609987632996	-0.0149555811491683	0.365654951703879	-
NAG	pB	0.0591402317861902	-0.259716901681364	0.0591474857528531	0.456237261158669	-
NAG	CS	-0.0108383117986798	-0.301874692537612	-0.0117232337953754	0.36979927123775	-
NAG	pNS	-0.0875693165584427	-0.288895494342933	-0.0880716806130804	0.182481241585849	-
NAG	sN	-0.131680410153149	-0.270782059474564	-0.131965438604813	0.0520700609626924	-
DIN	Ntot	-0.81384938605939	-0.849341127722493	-0.814922790659244	-0.757485941206402	*
DIN	Btot	-0.842678035664612	-0.85651455492186	-0.842596439278813	-0.824886884976022	*
DIN	Rtot	-0.723425265424037	-0.748395771393714	-0.723532894539732	-0.687865774063548	*
DIN	Immtot	-0.5080486445892	-0.569522554225343	-0.509582970712021	-0.408965644620088	*
DIN	immtot	0.409891114557192	0.295611283404267	0.409407092239276	0.563458538968076	*
DIN	YAratio	-0.252381044157483	-0.470465713573488	-0.253076179647663	0.0529408727548358	-
DIN	Rrate	-0.088232830753045	-0.174257213213811	-0.0890967625662786	0.0341152286578248	-
DIN	sJ	-0.226942389437532	-0.415788711560019	-0.229069026468235	0.0392790841651496	-
DIN	sA	0.0135229880829114	-0.254615730999935	0.0152635066768481	0.353956470445422	-
DIN	pB	-0.458936104987652	-0.651860581678964	-0.461735911789475	-0.169172048871584	*
DIN	CS	0.0968395951395024	-0.195242712500348	0.100603152429096	0.436694815924977	-
DIN	pNS	-0.103331118497539	-0.210206656205749	-0.104824995209876	0.0552041060487541	-
DIN	sN	-0.0706250828954544	-0.247524217275651	-0.072097644889518	0.168520641801897	-
NWA	Ntot	0.0184321554594425	-0.214583615162495	0.0217182654321798	0.305842216186254	-
NWA	Btot	-0.0167892408506832	-0.0773561132888153	-0.016709204226958	0.0612465915558457	-
NWA	Rtot	-0.0888313066377541	-0.202745751775798	-0.0898164593789908	0.0703023227109143	-
NWA	Immtot	-0.142070678300253	-0.29885973583421	-0.144487959679632	0.0965194710817515	-
NWA	immtot	-0.063542305591305	-0.221060970902513	-0.0655110334066839	0.164807212974163	-
NWA	YAratio	-0.123943526504846	-0.407702183380418	-0.198970469931753	0.47901636070503	-
NWA	Rrate	-0.109010539473876	-0.354093820674497	-0.108399208175215	0.216588749546311	-
NWA	sJ	0.147354069308882	-0.158624404175266	0.144818189751414	0.52805638505487	-
NWA	sA	0.283384305194854	0.031118440274422	0.286181690274892	0.580780057292529	*
NWA	pB	0.0433055975491868	-0.224550103740593	0.0416182886429351	0.399091430473499	-
NWA	CS	0.00914423527770847	-0.325943983332029	0.00830329059486788	0.436889076638378	-
NWA	pNS	0.0867292244118365	-0.156995962858018	0.0905909537368502	0.380394076899005	-
NWA	sN	-0.394705781534322	-0.556669682040491	-0.396214985326633	-0.170644925950692	*
KAT	Ntot	-0.19040114730931	-0.278435541952215	-0.195524307814461	-0.00816516581399156	*
KAT	Btot	-0.171644902522798	-0.188819011983643	-0.171651910404226	-0.149121722908314	*
KAT	Rtot	-0.188291870332998	-0.21677641483557	-0.18797843374133	-0.151799321575275	*
KAT	Immtot	-0.184348077496963	-0.28299685772465	-0.195401853907584	0.0594599291940856	-
KAT	immtot	0.119769532581667	-0.118284924181051	0.123921076046993	0.398198636801813	-
KAT	YAratio	-0.0742777082324052	-0.36926233868341	-0.123269727984974	0.455564733589465	-
KAT	Rrate	-0.232747402352278	-0.511854060963501	-0.240793830944176	0.192729081915796	-
KAT	sJ	-0.0770331955984613	-0.372160405792222	-0.0889406247558315	0.365122818261366	-
KAT	sA	-0.154214942078914	-0.4052625714671	-0.15766460723251	0.206807522099335	-
KAT	pB	-0.261115850716038	-0.524800834164967	-0.28399329748319	0.216314998249958	-
KAT	CS	-0.0215853560955378	-0.344145305989468	-0.0210098249076009	0.396462562874346	-
KAT	pNS	-0.160024860380018	-0.465584247563894	-0.169551412486495	0.295490599259317	-
KAT	sN	-0.25360785350133	-0.488027385518521	-0.261530843667644	0.134039937983167	-
