# Supplementary material for: Spatial consistency in drivers of population dynamics of a declining migratory bird
Source: J Anim Ecol. 2022 Nov 18;92(1):97–111. doi: 10.1111/1365-2656.13834 (PMC10099983; doi:10.1111/1365-2656.13834)
Supplement: Supplementary file 4 — Table S4 [file JANE-92-97-s004.csv]

Parameter	PopID	lCI95	lCI90	lCI50	Median	uCI50	uCI90	uCI95	Evidence
beta1.pNS	DIN	-0.846	-0.758	-0.530	-0.374	-0.212	0.016	0.101	*
beta1.pNS	EDM	-0.086	-0.018	0.176	0.314	0.451	0.657	0.732	*
beta1.pNS	KAT	-0.234	-0.161	0.064	0.228	0.408	0.721	0.830	*
beta1.pNS	NAG	-0.287	-0.247	-0.121	-0.035	0.053	0.181	0.222	-
beta1.pNS	NWA	-0.178	-0.140	-0.034	0.038	0.113	0.228	0.268	-
beta1.pNS	OKE	-0.110	-0.042	0.140	0.273	0.418	0.672	0.760	*
beta1.pNS	TEI	-0.605	-0.526	-0.329	-0.221	-0.117	0.034	0.088	*
beta1.sN	DIN	-0.470	-0.423	-0.270	-0.172	-0.066	0.095	0.155	*
beta1.sN	EDM	-0.204	-0.173	-0.074	-0.008	0.062	0.165	0.202	-
beta1.sN	KAT	-0.302	-0.248	-0.086	0.024	0.145	0.331	0.397	-
beta1.sN	NAG	-0.039	-0.009	0.085	0.147	0.208	0.300	0.329	*
beta1.sN	NWA	-0.380	-0.334	-0.216	-0.135	-0.055	0.062	0.100	*
beta1.sN	OKE	-0.206	-0.167	-0.059	0.018	0.095	0.213	0.253	-
beta1.sN	TEI	-0.276	-0.227	-0.091	-0.003	0.082	0.204	0.243	-
beta2.pNS	DIN	-0.599	-0.522	-0.273	-0.110	0.063	0.338	0.430	-
beta2.pNS	EDM	-0.487	-0.423	-0.240	-0.112	0.011	0.201	0.262	-
beta2.pNS	KAT	-0.888	-0.779	-0.423	-0.167	0.085	0.444	0.552	-
beta2.pNS	NAG	-0.402	-0.360	-0.238	-0.155	-0.070	0.056	0.102	*
beta2.pNS	NWA	-0.256	-0.217	-0.107	-0.034	0.036	0.145	0.183	-
beta2.pNS	OKE	-0.138	-0.062	0.170	0.334	0.521	0.824	0.940	*
beta2.pNS	TEI	-0.204	-0.138	0.079	0.224	0.381	0.622	0.710	*
beta2.sN	DIN	-0.506	-0.447	-0.286	-0.185	-0.089	0.045	0.092	*
beta2.sN	EDM	-0.215	-0.185	-0.101	-0.042	0.019	0.113	0.146	-
beta2.sN	KAT	-0.796	-0.731	-0.538	-0.399	-0.249	-0.016	0.065	**
beta2.sN	NAG	-0.200	-0.172	-0.081	-0.019	0.043	0.132	0.163	-
beta2.sN	NWA	-0.265	-0.224	-0.109	-0.030	0.052	0.174	0.214	-
beta2.sN	OKE	-0.464	-0.425	-0.309	-0.229	-0.151	-0.033	0.005	**
beta2.sN	TEI	-0.390	-0.344	-0.218	-0.129	-0.038	0.103	0.151	*
beta3.sJ	DIN	-0.274	-0.247	-0.172	-0.120	-0.068	0.010	0.035	*
beta3.sJ	EDM	-0.281	-0.239	-0.110	-0.026	0.059	0.188	0.236	-
beta3.sJ	KAT	-0.293	-0.255	-0.151	-0.080	-0.013	0.083	0.113	*
beta3.sJ	NAG	-0.334	-0.292	-0.160	-0.069	0.021	0.154	0.197	-
beta3.sJ	NWA	-0.837	-0.736	-0.446	-0.256	-0.076	0.186	0.266	*
beta3.sJ	OKE	-0.338	-0.294	-0.180	-0.101	-0.023	0.091	0.132	*
beta3.sJ	TEI	-0.866	-0.780	-0.517	-0.339	-0.165	0.103	0.188	*
